# Supplementary material for: Starch Synthesis-Related Genes (SSRG) Evolution in the Genus Oryza
Source: Plants (Basel). 2021 May 25;10(6):1057. doi: 10.3390/plants10061057 (PMC8229393; doi:10.3390/plants10061057)
Supplement: Supplementary file 1 [file plants-10-01057-s001.zip]

Archive with 12 entries (12 files):
- Figure S1.pdf
- Figure S10.pdf
- Figure S11.pdf
- Figure S2.pdf
- Figure S3.pdf
- Figure S4.pdf
- Figure S5.pdf
- Figure S6.pdf
- Figure S7.pdf
- Figure S8.pdf
- Figure S9.pdf
- MTable S1.pdf
